# Supplementary material for: A review of the New World species of the parasitoid wasp Iconella (Hymenoptera, Braconidae, Microgastrinae)
Source: Zookeys. 2013 Aug 7;(321):65–87. doi: 10.3897/zookeys.321.5160 (PMC3744146; doi:10.3897/zookeys.321.5160)
Supplement: XML Treatment for Iconella canadensis [file zookeys.321.5160-treatment2.xml]

<!DOCTYPE tp:taxon-treatment
  PUBLIC "-//TaxonX//DTD Taxonomic Treatment Publishing DTD v0 20100105//EN" "tax-treatment-NSO.dtd">
<tp:taxon-treatment xmlns:tp="http://www.plazi.org/taxpub"><tp:treatment-meta><mixed-citation publication-type="journal"><person-group><name><surname>Fernández-Triana</surname><given-names>José L.</given-names></name><name><surname>Cardinal</surname><given-names>Sophie</given-names></name><name><surname>Whitfield</surname><given-names>James B.</given-names></name><name><surname>Winnie Hallwachs</surname><given-names/></name><name><surname>Smith</surname><given-names>M. Alex</given-names></name><name><surname>Janzenr</surname><given-names>Daniel H.</given-names></name></person-group><article-title>A review of the New World species of the parasitoid wasp <italic>Iconella</italic> (Hymenoptera, Braconidae, Microgastrinae)</article-title><source>Zookeys</source><day>7</day><month>8</month><year>2013</year><volume>2013</volume><issue>321</issue><fpage>65</fpage><lpage>87</lpage><pub-id pub-id-type="doi">10.3897/zookeys.321.5160</pub-id></mixed-citation></tp:treatment-meta><tp:nomenclature><tp:taxon-name>
                        <tp:taxon-name-part taxon-name-part-type="genus">Iconella</tp:taxon-name-part>
                        <tp:taxon-name-part taxon-name-part-type="species">canadensis</tp:taxon-name-part>
                        <object-id xmlns:xlink="http://www.w3.org/1999/xlink" xlink:type="simple">http://zoobank.org/C3E8D164-ABBC-4823-9D56-50E302065F55</object-id>
                        <object-id xmlns:xlink="http://www.w3.org/1999/xlink" xlink:type="simple">http://species-id.net/wiki/Iconella_canadensis</object-id>
                    </tp:taxon-name><tp:taxon-authority>Fernández-Triana</tp:taxon-authority><tp:taxon-status xmlns:xlink="http://www.w3.org/1999/xlink" xlink:type="simple">sp. n.</tp:taxon-status><xref ref-type="fig" rid="F5">Figures 10–16</xref></tp:nomenclature><tp:treatment-sec sec-type="Type locality"><title>Type locality.</title><p>CANADA. Ontario, Black Sturgeon Lake. Lat: 49.368333, Long: -88.881944.</p><!--PageBreak--></tp:treatment-sec><tp:treatment-sec sec-type="Holotype"><title>Holotype.</title><p>♀, CNC. First label: Black Sturgeon Lake, Ontario, Em. 1-6-viii-1961, Insectary. Second label: Nest 97, Cell4ex provisions. Third label: W61319. Fourth label: Host either A. betullela or Rh. hasta. Fifth label: DNA Voucher CNCHYM 01498.</p><!--PageBreak--></tp:treatment-sec><tp:treatment-sec sec-type="Specimens examined"><title>Specimens examined.</title><p>Paratypes: 3 ♀ (CNC) Canada: ON, Black Sturgeon Lake, 21–29.vii.1961, 26.vii.1962, and 2.viii.1962, ex: Provisions Nests 52 and 66, one specimen with DNA Voucher CNCHYM01497; 1 ♀ (CNC) Canada: ON, Galt, 11.vii.1952; 1 ♀ (CNC) Canada: ON, Whitney, 4.vii.1949, ex: <tp:taxon-name>Phalaenidae</tp:taxon-name>; 1 ♀, 1 ♂ (CNC) Canada: NB, Kouchibouguac National Park, 30.viii.1967, code-6060B, DNA Voucher CNCHYM01511 and CNCHYM01512; 1 ♀ (LFS) Canada: QC, Saint-Cléophas-de-Brandon, 4.vii.1968, ex: <italic><tp:taxon-name>Epinotia solandriana</tp:taxon-name></italic> on <italic><tp:taxon-name>Betula papyrifera</tp:taxon-name></italic>. Collecting dates of specimens examined: July and August (1949–1967).</p></tp:treatment-sec><tp:treatment-sec sec-type="Description"><title>Description.</title><p><italic>Promefur color</italic>: dark brown on anterior half, yellow on posterior half. <italic>Meso- and meta- femur color</italic>: mostly dark brown but with proximal 0.1–0.2 × yellow to orange (<xref ref-type="fig" rid="F5">Fig. 12</xref>). <italic>Metatibia and metatarsus color</italic>: Metatibia with brown to black coloration on posterior 0.2–0.4 ×; metatarsus mostly dark brown, except for yellowish area on anterior half of first tarsomerus (<xref ref-type="fig" rid="F5">Fig. 10</xref>). <italic>Tegula and humeral complex color</italic>: tegula and anterior half of humeral complex yellow to yellowish-white, posterior half of humeral complex light brown to dark brown. <italic>Pterostigma color</italic>: centrally yellow-white, with thin brown margins, rarely mostly brown, with yellowish-white spot at anterior 0.2 × (<xref ref-type="fig" rid="F5">Fig. 11</xref>). <italic>Fore wing veins color</italic>: at least some veins with thin brown margins and interior of veins yellow to light brown. <italic>Body length (head to apex of metasoma)</italic>: 3.5 mm, 3.6 mm, 3.7 mm, rarely 3.2 mm. <italic>Fore wing length</italic>: 3.8 mm, 3.9 mm, 4.0 mm, 4.1 mm or 4.2 mm. <italic>Ocular-ocellar line/posterior ocellus diameter</italic>: 1.6 ×. <italic>Interocellar distance/posterior ocellus diameter</italic>: 1.9 × (<xref ref-type="fig" rid="F5">Fig. 14</xref>). <italic>Antennal flagellomere 2 length/width</italic>: 3.0 ×. <italic>Antennal flagellomere 14 length/width</italic>: 1.6 ×. <italic>Length of flagellomere 2/length of flagellomere 14</italic>: 2.1 ×. <italic>Metafemur length/width</italic>: 3.2 ×, 3.3 ×, rarely 3.4 ×. <italic>Mesoscutellar disc</italic>: mostly smooth with few, scattered punctures near margins (<xref ref-type="fig" rid="F5">Fig. 16</xref>). <italic>Number of pits in scutoscutellar sulcus</italic>: usually 16, ocasionally only 14 pits. <italic>Propodeum background sculpture</italic>: anterior 0.2-0.4 × with rather dull puntures; posterior 0.6-0.8 × mostly sculptured, with mix of small puntures and carinae (mostly radiating from strong, longitudinal median carina) (<xref ref-type="fig" rid="F5">Fig. 15</xref>). <italic>Mediotergite 1 width at anterior margin/width at posterior margin</italic>: 2.1 × or 2.2 ×. <italic>Mediotergite 2 width at posterior margin/length</italic>: 3.6 ×, 3.8 × or 4.4 × (<xref ref-type="fig" rid="F5">Fig. 13</xref>). <italic>Ovipositor sheaths length/metatibial length</italic>: 0.7 × or 0.8 × (<xref ref-type="fig" rid="F5">Fig. 12</xref>).</p><p><bold>Male.</bold> As female.</p><fig id="F5" position="float" orientation="portrait"><label>Figures 10–16.</label><caption><p><italic><tp:taxon-name>Iconella canadensis</tp:taxon-name></italic>. <bold>10</bold> Habitus, lateral view <bold>11</bold> Fore wing <bold>12</bold> Ovipositor sheats, mesofermur, and metatibia <bold>13</bold> Propodeum, mediotergites 1–4, dorsal view <bold>14</bold> Head, dorsal view <bold>15</bold> Propodeum <bold>16</bold> Mesosoma, dorsal view.</p></caption><graphic xmlns:xlink="http://www.w3.org/1999/xlink" xlink:href="ZooKeys-321-065-g005.jpg" position="float" orientation="portrait" xlink:type="simple"/></fig></tp:treatment-sec><tp:treatment-sec sec-type="Molecular data"><title>Molecular data.</title><p>We analyzed three short 164 bp COI sequences from the DNA barcode region.</p></tp:treatment-sec><tp:treatment-sec sec-type="Biology/ecology"><title>Biology/ecology.</title><p>Host: <italic><tp:taxon-name>Epinotia solandriana</tp:taxon-name></italic> (<tp:taxon-name>Tortricidae</tp:taxon-name>) and likely <italic><tp:taxon-name>Acrobasis betulella</tp:taxon-name></italic> (<tp:taxon-name>Pyralidae</tp:taxon-name>) (see Comments below).</p></tp:treatment-sec><tp:treatment-sec sec-type="Distribution"><title>Distribution.</title><p>Eastern Canada: NB, ON, QC.</p></tp:treatment-sec><tp:treatment-sec sec-type="Comments"><title>Comments.</title><p>The holotype has a label stating that it emerged from either <italic><tp:taxon-name>Acrobasis betulella</tp:taxon-name></italic> (<tp:taxon-name>Pyralidae</tp:taxon-name>) or <italic><tp:taxon-name>Rheumaptera hasta</tp:taxon-name></italic> (<tp:taxon-name>Geometridae</tp:taxon-name>). Based on the known biology of the genus <italic><tp:taxon-name>Iconella</tp:taxon-name></italic> in the world, the second alternative is unlikely, and thus we consider <italic><tp:taxon-name>Acrobasis betulella</tp:taxon-name></italic> as the potential host in that case. However, the pyralid host cannot be taken as definitive until more reared specimens confirm the decision.</p></tp:treatment-sec><tp:treatment-sec sec-type="Etymology"><title>Etymology.</title><p>The name refers to the known distribution of the species, in Eastern Canada.</p><!--PageBreak--></tp:treatment-sec></tp:taxon-treatment>
