# Supplementary material for: A review of the New World species of the parasitoid wasp Iconella (Hymenoptera, Braconidae, Microgastrinae)
Source: Zookeys. 2013 Aug 7;(321):65–87. doi: 10.3897/zookeys.321.5160 (PMC3744146; doi:10.3897/zookeys.321.5160)
Supplement: XML Treatment for Iconella etiellae [file zookeys.321.5160-treatment3.xml]

<!DOCTYPE tp:taxon-treatment
  PUBLIC "-//TaxonX//DTD Taxonomic Treatment Publishing DTD v0 20100105//EN" "tax-treatment-NSO.dtd">
<tp:taxon-treatment xmlns:tp="http://www.plazi.org/taxpub"><tp:treatment-meta><mixed-citation publication-type="journal"><person-group><name><surname>Fernández-Triana</surname><given-names>José L.</given-names></name><name><surname>Cardinal</surname><given-names>Sophie</given-names></name><name><surname>Whitfield</surname><given-names>James B.</given-names></name><name><surname>Winnie Hallwachs</surname><given-names/></name><name><surname>Smith</surname><given-names>M. Alex</given-names></name><name><surname>Janzenr</surname><given-names>Daniel H.</given-names></name></person-group><article-title>A review of the New World species of the parasitoid wasp <italic>Iconella</italic> (Hymenoptera, Braconidae, Microgastrinae)</article-title><source>Zookeys</source><day>7</day><month>8</month><year>2013</year><volume>2013</volume><issue>321</issue><fpage>65</fpage><lpage>87</lpage><pub-id pub-id-type="doi">10.3897/zookeys.321.5160</pub-id></mixed-citation></tp:treatment-meta><tp:nomenclature><tp:taxon-name>
                        <tp:taxon-name-part taxon-name-part-type="genus">Iconella</tp:taxon-name-part>
                        <tp:taxon-name-part taxon-name-part-type="species">etiellae</tp:taxon-name-part>
                        <object-id xmlns:xlink="http://www.w3.org/1999/xlink" xlink:type="simple">http://species-id.net/wiki/Iconella_etiellae</object-id>
                    </tp:taxon-name><tp:taxon-authority>(Viereck, 1911)</tp:taxon-authority><xref ref-type="fig" rid="F6">Figures 17–22</xref><tp:nomenclature-citation-list><tp:nomenclature-citation><tp:taxon-name>Apanteles etiellae</tp:taxon-name><comment> : <xref ref-type="bibr" rid="B29">Viereck 1911</xref>: 178.</comment></tp:nomenclature-citation><tp:nomenclature-citation><tp:taxon-name>Iconella etiellae</tp:taxon-name><comment> (Viereck). <xref ref-type="bibr" rid="B15">Mason 1981</xref>: 75.</comment></tp:nomenclature-citation></tp:nomenclature-citation-list></tp:nomenclature><tp:treatment-sec sec-type="Type locality"><title>Type locality.</title><p>UNITED STATES, Washington, Pullman.</p></tp:treatment-sec><tp:treatment-sec sec-type="Holotype"><title>Holotype.</title><p>♂, NMNH (examined).</p></tp:treatment-sec><tp:treatment-sec sec-type="Specimens examined"><title>Specimens examined.</title><p>3 ♀, 3 ♂ (CNC) United States: CA (Apple Valley, Helendale, Kramer Hills and Panamint Valley) and UT (Dugway Proving Ground). Collecting dates of specimens examined: May and June (1953–1961).</p></tp:treatment-sec><tp:treatment-sec sec-type="Description"><title>Description.</title><p><italic>Promefur color</italic>: almost completely dark brown (yellow area absent or limited to posterior 0.2 x) (<xref ref-type="fig" rid="F6">Fig. 17</xref>). <italic>Meso- and meta- femur color</italic>: mostly dark brown but with proximal 0.1-0.2 × yellow to orange (<xref ref-type="fig" rid="F6">Fig. 19</xref>). <italic>Metatibia and metatarsus color</italic>: Metatibia mostly yellow, at most with very small and faint brown spot on posterior 0.1 × or less; metatarsus mostly yellow, except for brown area on posterior half of first tarsomerus (<xref ref-type="fig" rid="F6">Fig. 19</xref>). <italic>Tegula and humeral complex color</italic>: tegula and anterior half of humeral complex yellow to yellowish-white, posterior half of humeral complex light brown to dark brown. <italic>Pterostigma color</italic>: mostly brown, with yellowish-white spot at anterior 0.2 × (<xref ref-type="fig" rid="F6">Fig. 18</xref>). <italic>Fore wing veins color</italic>: most of veins transparent or at most yellowish-white, margins of same color than interior of vein. <italic>Body length (head to apex of metasoma)</italic>: 3.0 mm or 3.1 mm. <italic>Fore wing length</italic>: 3.3 mm or 3.4 mm. <italic>Ocular-ocellar line/posterior ocellus diameter</italic>: 1.6 × or 1.7 ×. <italic>Interocellar distance/posterior ocellus diameter</italic>: 2.4 × or 2.6 × (<xref ref-type="fig" rid="F6">Fig. 20</xref>). <italic>Antennal flagellomere 2 length/width</italic>: 2.6 × or 2.7 ×. <italic>Antennal flagellomere 14 length/width</italic>: 1.4 × or 1.7 ×. <italic>Length of flagellomere 2/length of flagellomere 14</italic>: 2.2 ×. <italic>Metafemur length/width</italic>: 3.2 × or 3.3 ×. <italic>Mesoscutellar disc</italic>: mostly smooth with few, scattered punctures near margins (<xref ref-type="fig" rid="F6">Fig. 22</xref>). <italic>Number of pits in scutoscutellar sulcus</italic>: usually 14 or more, ocasionally reaching up to 16 pits. <italic>Propodeum background sculpture</italic>: anterior 0.2–0.4 × with fine puntures; posterior 0.6–0.8 × mostly smooth, at most with some small carinae (mostly radiating from strong, longitudinal median carina) (<xref ref-type="fig" rid="F6">Fig. 21</xref>). <italic>Mediotergite 1 width at anterior margin/width at posterior margin</italic>: 2.4 × or 2.5 ×. <italic>Mediotergite 2 width at posterior margin/length</italic>: 5.0 × or 5.1 × (<xref ref-type="fig" rid="F6">Fig. 22</xref>). <italic>Ovipositor sheaths length/metatibial length</italic>: 1.1 × (<xref ref-type="fig" rid="F6">Fig. 19</xref>).</p><p><bold>Male.</bold> As female.</p><fig id="F6" position="float" orientation="portrait"><label>Figures 17–22.</label><caption><p><italic><tp:taxon-name>Iconella etiellae</tp:taxon-name></italic>. <bold>17</bold> Habitus, lateral view <bold>18</bold> Fore wing <bold>19</bold> Ovipositor sheats, mesofermur, and metatibia <bold>20</bold> Head, dorsal view <bold>21</bold> Propodeum <bold>22</bold> Meso- and metasoma (partially), dorsal view.</p></caption><graphic xmlns:xlink="http://www.w3.org/1999/xlink" xlink:href="ZooKeys-321-065-g006.jpg" position="float" orientation="portrait" xlink:type="simple"/></fig></tp:treatment-sec><tp:treatment-sec sec-type="Molecular data"><title>Molecular data.</title><p>We analyzed one 607 bp barcode for this species.</p></tp:treatment-sec><tp:treatment-sec sec-type="Biology/ecology"><title>Biology/ecology.</title><p>Hosts: <italic><tp:taxon-name>Etiella zinckenella</tp:taxon-name></italic>, <italic><tp:taxon-name>Olycella junctolineella</tp:taxon-name></italic>, <italic><tp:taxon-name>Psorosina hammondi</tp:taxon-name></italic>, and <italic><tp:taxon-name>Ufa rubedinella</tp:taxon-name></italic> (<tp:taxon-name>Pyralidae</tp:taxon-name>).</p></tp:treatment-sec><tp:treatment-sec sec-type="Distribution"><title>Distribution.</title><p>United States: AR, AZ, CA, CO, IA, NM, OK, WA.</p></tp:treatment-sec><tp:treatment-sec sec-type="Comments"><title>Comments.</title><p>There is a record from Virginia, United States (<xref ref-type="bibr" rid="B31">Yu et al. 2012</xref>). While we have not been able to examine that specimen, based in the known distribution of New World species of <italic><tp:taxon-name>Iconella</tp:taxon-name></italic> and their hosts, it is very likely that the VA specimen actually belongs to <italic><tp:taxon-name>Iconella canadensis</tp:taxon-name></italic> Fernández-Triana.</p><!--PageBreak--></tp:treatment-sec><ref-list><ref id="B29"><mixed-citation xmlns:xlink="http://www.w3.org/1999/xlink" xlink:type="simple"><person-group><name name-style="western"><surname>Viereck</surname><given-names>HL</given-names></name></person-group> (<year>1911</year>) <article-title>Descriptions of six new genera and thirty-one new species of Ichneumon flies.</article-title><source>Proceedings of the United States National Museum</source><volume>40</volume> (<issue>1812</issue>): <fpage>173</fpage>-<lpage>196</lpage>.</mixed-citation></ref><ref id="B15"><mixed-citation xmlns:xlink="http://www.w3.org/1999/xlink" xlink:type="simple"><person-group><name name-style="western"><surname>Mason</surname><given-names>WRM</given-names></name></person-group> (<year>1981</year>) <article-title>The polyphyletic nature of <italic>Apanteles</italic> Foerster (Hymenoptera: Braconidae): A phylogeny and reclassification of Microgastrinae.</article-title><source>Memoirs of the Entomological Society of Canada</source><volume>115</volume>: <fpage>1</fpage>-<lpage>147</lpage>. doi: <ext-link ext-link-type="uri" xlink:href="http://dx.doi.org/10.4039/entm113115fv" xlink:type="simple">10.4039/entm113115fv</ext-link></mixed-citation></ref><ref id="B31"><mixed-citation xmlns:xlink="http://www.w3.org/1999/xlink" xlink:type="simple"><person-group><name name-style="western"><surname>Yu</surname><given-names>DSK</given-names></name><name name-style="western"><surname>van Achterberg</surname><given-names>C</given-names></name><name name-style="western"><surname>Horstmann</surname><given-names>K</given-names></name></person-group> (<year>2012</year>) <source>Taxapad 2012, Ichneumonoidea 2011. Database on flash-drive. <ext-link ext-link-type="uri" xlink:href="http://www.taxapad.com" xlink:type="simple">www.taxapad.com</ext-link>, Ottawa, Ontario, Canada.</source></mixed-citation></ref></ref-list></tp:taxon-treatment>
