# Supplementary material for: A review of the New World species of the parasitoid wasp Iconella (Hymenoptera, Braconidae, Microgastrinae)
Source: Zookeys. 2013 Aug 7;(321):65–87. doi: 10.3897/zookeys.321.5160 (PMC3744146; doi:10.3897/zookeys.321.5160)
Supplement: XML Treatment for Iconella jayjayrodriguezae [file zookeys.321.5160-treatment5.xml]

<!DOCTYPE tp:taxon-treatment
  PUBLIC "-//TaxonX//DTD Taxonomic Treatment Publishing DTD v0 20100105//EN" "tax-treatment-NSO.dtd">
<tp:taxon-treatment xmlns:tp="http://www.plazi.org/taxpub"><tp:treatment-meta><mixed-citation publication-type="journal"><person-group><name><surname>Fernández-Triana</surname><given-names>José L.</given-names></name><name><surname>Cardinal</surname><given-names>Sophie</given-names></name><name><surname>Whitfield</surname><given-names>James B.</given-names></name><name><surname>Winnie Hallwachs</surname><given-names/></name><name><surname>Smith</surname><given-names>M. Alex</given-names></name><name><surname>Janzenr</surname><given-names>Daniel H.</given-names></name></person-group><article-title>A review of the New World species of the parasitoid wasp <italic>Iconella</italic> (Hymenoptera, Braconidae, Microgastrinae)</article-title><source>Zookeys</source><day>7</day><month>8</month><year>2013</year><volume>2013</volume><issue>321</issue><fpage>65</fpage><lpage>87</lpage><pub-id pub-id-type="doi">10.3897/zookeys.321.5160</pub-id></mixed-citation></tp:treatment-meta><tp:nomenclature><tp:taxon-name>
                        <tp:taxon-name-part taxon-name-part-type="genus">Iconella</tp:taxon-name-part>
                        <tp:taxon-name-part taxon-name-part-type="species">jayjayrodriguezae</tp:taxon-name-part>
                        <object-id xmlns:xlink="http://www.w3.org/1999/xlink" xlink:type="simple">http://zoobank.org/A1E2E3FC-6C2D-4E6F-83C0-AD388D55DCB5</object-id>
                        <object-id xmlns:xlink="http://www.w3.org/1999/xlink" xlink:type="simple">http://species-id.net/wiki/Iconella_jayjayrodriguezae</object-id>
                    </tp:taxon-name><tp:taxon-authority>Fernández-Triana</tp:taxon-authority><tp:taxon-status xmlns:xlink="http://www.w3.org/1999/xlink" xlink:type="simple">sp. n.</tp:taxon-status><xref ref-type="fig" rid="F8">Figure 30–36</xref></tp:nomenclature><tp:treatment-sec sec-type="Type locality"><title>Type locality.</title><p>COSTA RICA, Alajuela, Area de Conservacion Guanacaste, Sector Rincon Rain Forest, Sendero Venado, 420m. Lat: 10.89678, Long: -85.27001.</p><!--PageBreak--></tp:treatment-sec><tp:treatment-sec sec-type="Holotype"><title>Holotype.</title><p>♀, NMNH. First label: DHJPAR0039740. Second label: Voucher: D.H.Janzen &amp; W.Hallwachs, DB: <ext-link xmlns:xlink="http://www.w3.org/1999/xlink" ext-link-type="uri" xlink:href="http://janzen.sas.upenn.edu" xlink:type="simple">http://janzen.sas.upenn.edu</ext-link>, Area de Conservacion Guanacaste, COSTA RICA, 09-SRNP-41791. Collecting date of caterpillar host 21.vii.2009, collection date (eclosion date) of wasp 10.viii.2009.</p><!--PageBreak--></tp:treatment-sec><tp:treatment-sec sec-type="Specimens examined"><title>Specimens examined.</title><p>Paratypes: 3 ♀, 1 ♂ (CNC) Costa Rica, Alajuela, ACG, Sector San Cristobal, Rio Blanco Abajo, 500m, Lat: 10.90037  Long: -85.37254; 1 ♀ (CNC) Mexico, Chiapas, <named-content xmlns:xlink="http://www.w3.org/1999/xlink" content-type="dwc:verbatimCoordinates" xlink:type="simple">16°58'N, 91°47'W</named-content>, 23–25.viii.1978. Collecting dates of specimens examined: January, March, April, June, July, and September (2009-2011) for Costa Rican specimens; August (1978) for Mexican specimen.</p></tp:treatment-sec><tp:treatment-sec sec-type="Description"><title>Description.</title><p><italic>Promefur color</italic>: mostly yellow, dark brown area limited to anterior 0.2 or less. <italic>Meso- and meta- femur color</italic>: mostly dark brown but with proximal 0.1–0.2 × yellow to orange. <italic>Metatibia and metatarsus color</italic>: Metatibia with brown to black coloration on posterior 0.2–0.4 ×; metatarsus mostly dark brown, except for yellowish area on anterior half of first tarsomerus (<xref ref-type="fig" rid="F8">Fig. 33</xref>). <italic>Tegula and humeral complex color</italic>: tegula and humeral complex fully yellow to yellowish-white. <italic>Pterostigma color</italic>: centrally transparent, with yellow-white margins, rarely centrally yellow-white, with thin brown margins (<xref ref-type="fig" rid="F8">Fig. 31</xref>). <italic>Fore wing veins color</italic>: at least some veins with thin brown margins and interior of veins yellow to light brown. <italic>Body length (head to apex of metasoma)</italic>: 2.9 mm or 3.0 mm. <italic>Fore wing length</italic>: 3.2 mm or 3.3 mm. <italic>Ocular-ocellar line/posterior ocellus diameter</italic>: 2.0 ×. <italic>Interocellar distance/posterior ocellus diameter</italic>: 1.9 × (<xref ref-type="fig" rid="F8">Fig. 34</xref>). <italic>Antennal flagellomere 2 length/width</italic>: 2.3 ×, 2.4 × or 2.5 ×. <italic>Antennal flagellomere 14 length/width</italic>: 1.3 ×, rarely 1.1 × or 1.5 ×. <italic>Length of flagellomere 2/length of flagellomere 14</italic>: 2.3 ×, 2.4 ×, 2.5 × or 2.6 ×. <italic>Metafemur length/width</italic>: 3.2 ×, 3.3 × or 3.4 ×. <italic>Mesoscutellar disc</italic>: mostly smooth with few, scattered punctures near margins (<xref ref-type="fig" rid="F8">Fig. 36</xref>). <italic>Number of pits in scutoscutellar sulcus</italic>: usually 12 or less, ocasionally reaching up to 14 pits. <italic>Propodeum background sculpture</italic>: anterior 0.2–0.4 × with rather dull puntures; posterior 0.6–0.8 × mostly sculptured, with mix of small puntures and carinae (mostly radiating from strong, longitudinal median carina) (<xref ref-type="fig" rid="F8">Fig. 35</xref>). <italic>Mediotergite 1 width at anterior margin/width at posterior margin</italic>: 3.1 ×, 3.2 × or 3.3 ×. <italic>Mediotergite 2 width at posterior margin/length</italic>: 3.7 ×, 3.8 ×, 3.9 × or 4.1 × (<xref ref-type="fig" rid="F8">Fig. 36</xref>). <italic>Ovipositor sheaths length/metatibial length</italic>: 1.1 × (<xref ref-type="fig" rid="F8">Fig. 32</xref>).</p><p><bold>Male.</bold> As female.</p><fig id="F8" position="float" orientation="portrait"><label>Figures 30–36.</label><caption><p><italic><tp:taxon-name>Iconella jayjayrodriguezae</tp:taxon-name></italic>. <bold>30</bold> Habitus, lateral view <bold>31</bold> Fore wing <bold>32</bold> Ovipositor sheaths <bold>33</bold> Hind leg <bold>34</bold> Head, dorsal view <bold>35</bold> Propodeum <bold>36</bold> Meso- and metasoma (partially), dorsal view.</p></caption><graphic xmlns:xlink="http://www.w3.org/1999/xlink" xlink:href="ZooKeys-321-065-g008.jpg" position="float" orientation="portrait" xlink:type="simple"/></fig></tp:treatment-sec><tp:treatment-sec sec-type="Molecular data"><title>Molecular data.</title><p>We analyzed eight 650–658 bp barcodes for this species, one from Mexico and seven from Costa Rica.</p></tp:treatment-sec><tp:treatment-sec sec-type="Biology/ecology"><title>Biology/ecology.</title><p>Host: An undescribed species of <tp:taxon-name>Spilomelinae</tp:taxon-name> (<tp:taxon-name>Crambidae</tp:taxon-name>) with provisional name “spiloBioLep01 BioLep414” in the ACG database (<ext-link xmlns:xlink="http://www.w3.org/1999/xlink" ext-link-type="uri" xlink:href="http://janzen.sas.upenn.edu/caterpillars/database.lasso" xlink:type="simple">http://janzen.sas.upenn.edu/caterpillars/database.lasso</ext-link>). Caterpillar collected while feeding on the foliage of <italic><tp:taxon-name>Lepidoploa salzmannii</tp:taxon-name></italic> and <italic><tp:taxon-name>Lepidoploa tortuosa</tp:taxon-name></italic> (<tp:taxon-name>Asteraceae</tp:taxon-name>).</p></tp:treatment-sec><tp:treatment-sec sec-type="Distribution"><title>Distribution.</title><p>Costa Rica (ACG), and Mexico (Chiapas). In ACG it has been reared from four rainforest localities between 420–500m, 2-10 km apart, in six different months.</p></tp:treatment-sec><tp:treatment-sec sec-type="Comments"><title>Comments.</title><p>Although morphologically similar to <italic><tp:taxon-name>Iconella andydeansi</tp:taxon-name></italic>, <italic><tp:taxon-name>Iconella jayjayrodriguezae</tp:taxon-name></italic> is known from two very widely separated places in Central America, and the barcoding sequences of the two species differ by 8.7% (57 bp).</p></tp:treatment-sec><tp:treatment-sec sec-type="Etymology"><title>Etymology.</title><p>This species is named in honor of Josephine J. Rodriguez (National Center for Ecological Analysis and Synthesis, University of California, Santa Barbara, United States) in recognition of her outstanding enthusiasm for studying the taxonomy and biology of the microgastrine wasps of ACG (e.g., <xref ref-type="bibr" rid="B25">Smith et al. 2008</xref>).</p><!--PageBreak--></tp:treatment-sec><ref-list><ref id="B25"><mixed-citation xmlns:xlink="http://www.w3.org/1999/xlink" xlink:type="simple"><person-group><name name-style="western"><surname>Smith</surname><given-names>MA</given-names></name><name name-style="western"><surname>Rodriguez</surname><given-names>JJ</given-names></name><name name-style="western"><surname>Whitfield</surname><given-names>JB</given-names></name><name name-style="western"><surname>Deans</surname><given-names>AR</given-names></name><name name-style="western"><surname>Janzen</surname><given-names>DH</given-names></name><name name-style="western"><surname>Hallwachs</surname><given-names>W</given-names></name><name name-style="western"><surname>Hebert</surname><given-names>PDN</given-names></name></person-group> (<year>2008</year>) <article-title>Extreme diversity of tropical parasitoid wasps exposed by iterative integration of natural history, DNA barcoding, morphology, and collections.</article-title><source>Proceedings of the National Academy of Sciences</source><volume>105</volume>: <fpage>12359</fpage>-<lpage>12364</lpage>. doi: <ext-link ext-link-type="uri" xlink:href="http://dx.doi.org/10.1073/pnas.0805319105" xlink:type="simple">10.1073/pnas.0805319105</ext-link></mixed-citation></ref></ref-list></tp:taxon-treatment>
