# Supplementary material for: A review of the New World species of the parasitoid wasp Iconella (Hymenoptera, Braconidae, Microgastrinae)
Source: Zookeys. 2013 Aug 7;(321):65–87. doi: 10.3897/zookeys.321.5160 (PMC3744146; doi:10.3897/zookeys.321.5160)
Supplement: Supplementary file 6 — Lucid key to the New World species of the parasitoid wasp Iconella (Hymenoptera, Braconidae, Microgastrinae). (doi: 10.3897/zookeys.321.5160.app) File format: Lucid Key Data (lk4). [file ZooKeys-321-065-s001.zip]

Archive with 40 entries (35 files):
- Iconella/Data/
- Iconella/Data/Iconella.data
- Iconella/Data/Iconella.data.bak
- Iconella/Data/Iconella.data.bak1
- Iconella/Data/Iconella.data.bak2
- Iconella/Data/Iconella.dep
- Iconella/Data/Iconella.dep.bak
- Iconella/Data/Iconella.dep.bak1
- Iconella/Data/Iconella.dep.bak2
- Iconella/Data/Iconella.fil
- Iconella/Data/Iconella.fil.bak
- Iconella/Data/Iconella.fil.bak1
- Iconella/Data/Iconella.fil.bak2
- Iconella/Data/Iconella.sco
- Iconella/Data/Iconella.sco.bak
- Iconella/Data/Iconella.sco.bak1
- Iconella/Data/Iconella.sco.bak2
- Iconella/Media/
- Iconella/Media/Html/
- Iconella/Media/Html/desc_Apanteles_albinervis.html
- Iconella/Media/Html/desc_Apanteles_albinervis.xml
- Iconella/Media/Html/desc_Apanteles_balthazari.html
- Iconella/Media/Html/desc_Apanteles_balthazari.xml
- Iconella/Media/Html/desc_Apanteles_concordalis.html
- Iconella/Media/Html/desc_Apanteles_concordalis.xml
- Iconella/Media/Html/desc_Apanteles_leucochilonae.html
- Iconella/Media/Html/desc_Apanteles_leucochilonae.xml
- Iconella/Media/Html/desc_Apanteles_leucostigmus.html
- Iconella/Media/Html/desc_Apanteles_leucostigmus.xml
- Iconella/Media/Html/desc_Apanteles_lineodos.html
- Iconella/Media/Html/desc_Apanteles_lineodos.xml
- Iconella/Media/Html/desc_Apanteles_rhomboidalis.html
- Iconella/Media/Html/desc_Apanteles_rhomboidalis.xml
- Iconella/Media/Html/desc_Apanteles_vulgaris.html
- Iconella/Media/Html/desc_Apanteles_vulgaris.xml
- Iconella/Media/Images/
- Iconella/Media/Images/Head Measurements Template.jpg
- Iconella/Media/Thumbs/
- Iconella/Media/Thumbs/Head Measurements Template_TN.jpg
- Iconella.lk4
