# Supplementary material for: A review of the New World species of the parasitoid wasp Iconella (Hymenoptera, Braconidae, Microgastrinae)
Source: Zookeys. 2013 Aug 7;(321):65–87. doi: 10.3897/zookeys.321.5160 (PMC3744146; doi:10.3897/zookeys.321.5160)
Supplement: Supplementary file 6 — Lucid key to the New World species of the parasitoid wasp Iconella (Hymenoptera, Braconidae, Microgastrinae). (doi: 10.3897/zookeys.321.5160.app) File format: Lucid Key Data (lk4). [file ZooKeys-321-065-s001.zip › Iconella/Media/Html/desc_Apanteles_leucostigmus.xml]

<?xml version='1.0' encoding='UTF-8'?>
<description>
  <key/>
  <entity name='Apanteles leucostigmus'>
    <feature_group>
      <feature name='COLOUR: Body color (head, meso and metasoma)'>
        <score text='Mostly dark brown to black (except for some sternites which may be pale)'/>
      </feature>
    </feature_group>
    <feature_group>
      <feature name='COLOUR: Antenna color'>
        <score text='Scape, pedicel and flagellum dark brown to black (?)'/>
      </feature>
    </feature_group>
    <feature_group>
      <feature name='COLOUR: Palpi color'>
        <score text='Pale'/>
      </feature>
    </feature_group>
    <feature_group>
      <feature name='COLOUR: Coxae color (leg 1, 2, 3)'>
        <score text='Dark, dark, dark'/>
      </feature>
    </feature_group>
    <feature_group>
      <feature name='COLOUR: Femur color (leg 1, 2, 3)'>
        <score text='Pale, dark, dark'/>
      </feature>
    </feature_group>
    <feature_group>
      <feature name='COLOUR: Tibiae color (Pro, meso and metatibia)'>
        <score text='Pale, pale, basally pale/apically dark (extension of each color may vary)'/>
      </feature>
    </feature_group>
    <feature_group>
      <feature name='COLOUR: Tegula and wing base color'>
        <score text='Both pale'/>
      </feature>
    </feature_group>
    <feature_group>
      <feature name='COLOUR: Pterostigma color'>
        <score text='Pale with only borders brown'/>
      </feature>
    </feature_group>
    <feature_group>
      <feature name='COLOUR: Wing veins color'>
        <score text='Mostly white color or fully transparent'/>
      </feature>
    </feature_group>
    <feature_group>
      <feature name='GENERAL: Body lenght (head to metasoma)'>
        <score text='2.1-2.3 mm'/>
      </feature>
    </feature_group>
    <feature_group>
      <feature name='GENERAL: Forewing length'>
        <score text='2.4-2.6 mm'/>
      </feature>
    </feature_group>
    <feature_group>
      <feature name='LEGS: Tarsal claws'>
        <score text='Simple (?)'/>
      </feature>
    </feature_group>
    <feature_group>
      <feature name='LEGS: Metacoxae sculpture'>
        <score text='Mostly smooth'/>
      </feature>
    </feature_group>
    <feature_group>
      <feature name='MESOSOMA: Mesoscutum punctures'>
        <score text='Deep, close punctures (separated by less than 2x its maximum diameter)'/>
      </feature>
    </feature_group>
    <feature_group>
      <feature name='MESOSOMA: Scutellum punctures'>
        <score text='Mostly smooth'/>
      </feature>
    </feature_group>
    <feature_group>
      <feature name='MESOSOMA: Number of impressions in scutellar suture'>
        <score text='9-10'/>
      </feature>
    </feature_group>
    <feature_group>
      <feature name='MESOSOMA: Maximum height of smooth area on lateral face of scutellum'>
        <score text='60-80%'/>
      </feature>
    </feature_group>
    <feature_group>
      <feature name='MESOSOMA: Maximum width of smooth area on lateral face of scutellum'>
        <score text='&lt;0.5x (or less) lateral face lenght'/>
      </feature>
    </feature_group>
    <feature_group>
      <feature name='MESOSOMA: Definition of dorsal (anterior) and horizontal (posterior) parts of propodeum'>
        <score text='Anterior and posterior parts clearly marked by angulation of propodeum'/>
      </feature>
    </feature_group>
    <feature_group>
      <feature name='MESOSOMA: Propodeum areola'>
        <score text='Complete, including trasverse carina reaching the spiracle'/>
      </feature>
    </feature_group>
    <feature_group>
      <feature name='MESOSOMA: Propodeum background sculpture'>
        <score text='Mostly sculptured'/>
      </feature>
    </feature_group>
    <feature_group>
      <feature name='METASOMA: Tergite 1 shape'>
        <score text='Parallel-sided or barrel shaped'/>
      </feature>
    </feature_group>
    <feature_group>
      <feature name='METASOMA: Tergite 1 sculpture'>
        <score text='Diverse sculpture patterns, sometimes with medial excavated area with transverse striation and/or a polished knob centrally on the apical edge of tergite'/>
      </feature>
    </feature_group>
    <feature_group>
      <feature name='METASOMA: Tergite 2 sculpture'>
        <score text='Mostly smooth'/>
      </feature>
    </feature_group>
    <feature_group>
      <feature name='METASOMA: Hypopygium medial edge'>
        <score text='More or less evenly sclerotized but sharply folded medially and with a few pleaths (?)'/>
      </feature>
    </feature_group>
    <feature_group>
      <feature name='METASOMA: Hypopygium tip shape'>
        <score text='Angulated and/or poointed (?)'/>
      </feature>
    </feature_group>
    <feature_group>
      <feature name='METASOMA: Hypopygium size'>
        <score text='About the same size of last sternites'/>
      </feature>
    </feature_group>
    <feature_group>
      <feature name='METASOMA: Ovipositor shape'>
        <score text='Evenly tapered (?)'/>
      </feature>
    </feature_group>
    <feature_group>
      <feature name='METASOMA: Ovipositor sheaths lenght'>
        <score text='0.5-0.7x metatibial length'/>
      </feature>
    </feature_group>
    <feature_group>
      <feature name='WINGS: Point of insertion of vein r in petrostigma'>
        <score text='About the middle length of pterostigma'/>
      </feature>
    </feature_group>
    <feature_group>
      <feature name='WINGS: Angulation of vein r regarding wing anterior margin'>
        <score text='Vein r slightly outwards (wing apex)'/>
      </feature>
    </feature_group>
    <feature_group>
      <feature name='WINGS: Veins r and 2RS shape'>
        <score text='Distinctly but not strongly angulated'/>
      </feature>
    </feature_group>
  </entity>
</description>
