# Supplementary material for: A review of the New World species of the parasitoid wasp Iconella (Hymenoptera, Braconidae, Microgastrinae)
Source: Zookeys. 2013 Aug 7;(321):65–87. doi: 10.3897/zookeys.321.5160 (PMC3744146; doi:10.3897/zookeys.321.5160)
Supplement: Supplementary file 6 — Lucid key to the New World species of the parasitoid wasp Iconella (Hymenoptera, Braconidae, Microgastrinae). (doi: 10.3897/zookeys.321.5160.app) File format: Lucid Key Data (lk4). [file ZooKeys-321-065-s001.zip › Iconella/Media/Html/desc_Apanteles_vulgaris.xml]

<?xml version='1.0' encoding='UTF-8'?>
<description>
  <key/>
  <entity name='Apanteles vulgaris'>
    <feature_group>
      <feature name='COLOUR: Body color (head, meso and metasoma)'>
        <score text='Mostly dark brown to black (except for some sternites which may be pale)'/>
      </feature>
    </feature_group>
    <feature_group>
      <feature name='COLOUR: Antenna color'>
        <score text='Scape, pedicel and flagellum dark brown to black (?)'/>
      </feature>
    </feature_group>
    <feature_group>
      <feature name='COLOUR: Palpi color'>
        <score text='Pale'/>
      </feature>
    </feature_group>
    <feature_group>
      <feature name='COLOUR: Coxae color (leg 1, 2, 3)'>
        <score text='Pale, pale, dark'/>
      </feature>
    </feature_group>
    <feature_group>
      <feature name='COLOUR: Femur color (leg 1, 2, 3)'>
        <score text='Pale, pale, pale'/>
      </feature>
    </feature_group>
    <feature_group>
      <feature name='COLOUR: Tibiae color (Pro, meso and metatibia)'>
        <score text='Pale, pale, pale'/>
      </feature>
    </feature_group>
    <feature_group>
      <feature name='COLOUR: Tegula and wing base color'>
        <score text='Both pale'/>
      </feature>
    </feature_group>
    <feature_group>
      <feature name='COLOUR: Pterostigma color'>
        <score text='Brown'/>
      </feature>
    </feature_group>
    <feature_group>
      <feature name='COLOUR: Wing veins color'>
        <score text='Mostly brown (few veins may be unpigmented)'/>
      </feature>
    </feature_group>
    <feature_group>
      <feature name='GENERAL: Forewing length'>
        <score text='3.0-3.2 mm'/>
      </feature>
    </feature_group>
    <feature_group>
      <feature name='LEGS: Tarsal claws'>
        <score text='Simple'/>
      </feature>
    </feature_group>
    <feature_group>
      <feature name='LEGS: Metacoxae sculpture'>
        <score text='Mostly smooth'/>
      </feature>
    </feature_group>
    <feature_group>
      <feature name='MESOSOMA: Mesoscutum punctures'>
        <score text='Mostly smooth and/or with shallow sparse punctures; except for lateral and/or apical borders where it has deeper and closer punctures'/>
      </feature>
    </feature_group>
    <feature_group>
      <feature name='MESOSOMA: Scutellum punctures'>
        <score text='Mostly smooth'/>
      </feature>
    </feature_group>
    <feature_group>
      <feature name='MESOSOMA: Number of impressions in scutellar suture'>
        <score text='7-8'/>
      </feature>
    </feature_group>
    <feature_group>
      <feature name='MESOSOMA: Maximum height of smooth area on lateral face of scutellum'>
        <score text='60-80%'/>
      </feature>
    </feature_group>
    <feature_group>
      <feature name='MESOSOMA: Maximum width of smooth area on lateral face of scutellum'>
        <score text='0.6-0.7x lateral face width'/>
      </feature>
    </feature_group>
    <feature_group>
      <feature name='MESOSOMA: Definition of dorsal (anterior) and horizontal (posterior) parts of propodeum'>
        <score text='Anterior and posterior parts clearly marked by angulation of propodeum'/>
      </feature>
    </feature_group>
    <feature_group>
      <feature name='MESOSOMA: Propodeum areola'>
        <score text='Complete, including trasverse carina reaching the spiracle'/>
      </feature>
    </feature_group>
    <feature_group>
      <feature name='MESOSOMA: Propodeum background sculpture'>
        <score text='Partially sculptured, especially on basal half'/>
      </feature>
    </feature_group>
    <feature_group>
      <feature name='WINGS: Point of insertion of vein r in petrostigma'>
        <score text='Beyond the middle length of pterostigma'/>
      </feature>
    </feature_group>
    <feature_group>
      <feature name='WINGS: Angulation of vein r regarding wing anterior margin'>
        <score text='Vein r slightly outwards (wing apex)'/>
      </feature>
    </feature_group>
    <feature_group>
      <feature name='WINGS: Veins r and 2RS shape'>
        <score text='Distinctly but not strongly angulated'/>
      </feature>
    </feature_group>
  </entity>
</description>
